# Supplementary material for: Heterogeneous mutation pattern in tumor tissue and circulating tumor DNA warrants parallel NGS panel testing
Source: Mol Cancer. 2018 Aug 28;17:131. doi: 10.1186/s12943-018-0875-0 (PMC6114875; doi:10.1186/s12943-018-0875-0)
Supplement: Supplementary file 1 — Table S1. Clinical characteristics of enrolled NSCLC patients. (XLSX 12 kb) [file 12943_2018_875_MOESM1_ESM.xlsx]

## Sheet: Table S1 Clinical Detail
Table S1. Clinical characteristics of enrolled NSCLC patients.
Patient	Age	Gender	Stage	Histology	Blood collection days, pre-surgery
1	53	F	Ia	Adenocarcinoma	0
2	63	M	Ib	Adenocarcinoma	0
3	66	F	Ia	Adenocarcinoma	0
4	50	M	Ib	Adenocarcinoma	0
5	67	F	Ib	Adenocarcinoma	0
6	79	M	Ib	Adenocarcinoma	0
7	46	M	Ia	Squamous Cell Carcinoma	0
8	61	F	Ib	Squamous Cell Carcinoma	0
9	63	M	IIb	Squamous Cell Carcinoma	0
10	64	M	IIb	Squamous Cell Carcinoma	0
11	51	M	IIb	Squamous Cell Carcinoma	0
12	53	F	IIIa	Adenocarcinoma	0
13	65	M	IV	Adenocarcinoma	0
14	63	M	IIIa	Adenocarcinoma	0
15	65	F	IIIa	Adenocarcinoma	0
16	56	F	IIIb	Adenocarcinoma	0
17	54	M	IIIa	Adenocarcinoma	0
18	61	M	IIIb	Adenocarcinoma	0
19	65	M	IIIb	Squamous Cell Carcinoma	0
20	79	M	IIIa	Squamous Cell Carcinoma	0
21	44	M	IIIa	Squamous Cell Carcinoma	0
22	49	M	Ia	Adenocarcinoma	4
23	50	M	Ia	Adenocarcinoma	4
24	57	F	Ia	Adenocarcinoma	6
25	60	F	Ia	Adenocarcinoma	9
26	60	F	Ia	Adenocarcinoma	3
27	68	F	Ib	Adenocarcinoma	5
28	63	F	Ib	Adenocarcinoma	8
29	67	F	IIa	Adenocarcinoma	6
30	66	M	Ia	Adenocarcinoma	9
31	65	F	Ib	Adenocarcinoma	23
32	53	M	Ia	Adenocarcinoma	7
33	74	M	Ia	Adenocarcinoma	6
34	54	F	Ia	Adenocarcinoma	5
35	60	F	Ia	Adenocarcinoma	4
36	62	F	Ia	Adenocarcinoma	7
37	58	F	IIb	Adenocarcinoma	26
38	59	M	Ib	Adenocarcinoma	4
39	67	M	Ia	Adenocarcinoma	5
40	58	F	Ib	Squamous Cell Carcinoma	6
41	58	F	IV	Adenocarcinoma	2
42	67	M	Ia	Adenocarcinoma	0
43	59	M	Ia	Adenocarcinoma	7
44	82	F	Ia	Adenocarcinoma	13
45	73	F	Ia	Adenocarcinoma	14
46	44	F	Ia	Adenocarcinoma	2
47	42	F	Ia	Adenocarcinoma	6
48	56	M	Ia	Adenocarcinoma	7
49	48	F	Ia	Adenocarcinoma	7
50	58	N	Ia	Adenocarcinoma	7
51	63	M	Ib	Adenocarcinoma	6
52	57	F	Ia	Adenocarcinoma	3
53	45	F	Ia	Adenocarcinoma	6
54	46	M	IIb	Adenocarcinoma	4
55	63	F	Ia	Adenocarcinoma	2
56	66	M	IIa	Squamous Cell Carcinoma	8
