# Supplementary material for: Heterogeneous mutation pattern in tumor tissue and circulating tumor DNA warrants parallel NGS panel testing
Source: Mol Cancer. 2018 Aug 28;17:131. doi: 10.1186/s12943-018-0875-0 (PMC6114875; doi:10.1186/s12943-018-0875-0)
Supplement: Supplementary file 4 — Table S3. Validation of ctDNA variants by ddPCR. (XLSX 10 kb) [file 12943_2018_875_MOESM4_ESM.xlsx]

## Sheet: Table S3 ddPCR assay
Table S3. Validation of ctDNA variants by ddPCR.
Patient	Somatic variants	NGS (%)	Detected by ddPCR assay
1	TP53 c.329G>A	0.0058	Yes
1	TP53 c.869G>A	0.0022	Yes
2	KRAS c.34G>A	0	No
4	BRAF c.1406G>C	0.0028	Yes
4	EGFR Ex19Del	0	No
6	EGFR Ex19Del	0	No
6	TP53 c.817>T	0.0009	Yes
7	DDR2 c.1390G>A	0.0011	Yes
9	TP53 c.481G>A	0	Yes
10	TP53 673-2A>G	0.0022	Yes
10	TP53 c.524G>A	0.0027	No
11	TP53 c.475G>A	0.005	Yes
12	EGFR Ex19Del	0	No
13	EGFR Ex19Del	0.0103	Yes
14	KRAS c.34G>T	0.0027	Yes
16	EGFR c.2573T>G	0.0004	Yes
17	EGFR c.2573T>G	0.0009	Yes
20	TP53 c.586C>T	0.0071	Yes
20	TP53 c.681dupT	0.0027	Yes
