# Supplementary material for: Heterogeneous mutation pattern in tumor tissue and circulating tumor DNA warrants parallel NGS panel testing
Source: Mol Cancer. 2018 Aug 28;17:131. doi: 10.1186/s12943-018-0875-0 (PMC6114875; doi:10.1186/s12943-018-0875-0)
Supplement: Supplementary file 5 — Table S4. Somatic alterations detected in tumor of NSCLC patients. (XLSX 15 kb) [file 12943_2018_875_MOESM5_ESM.xlsx]

## Sheet: Table S4 Tissue DNA Mutation
Table S4. Somatic alterations detected in tumor of NSCLC patients.
Patient	Tissue	Variant type	Consequence	Gene	HGVSc	HGVSp	VAF(%)
1	FFPE	SNV	missense_variant	TP53	NM_000546.5:c.404G>T	NP_000537.3:p.Cys135Phe	8.13
1	FFPE	Deletion	inframe_deletion	EGFR	NM_005228.3:c.2253_2276delATCTCCGAAAGCCAACAAGGAAAT	NP_005219.2:p.Ser752_Ile759del	26.47
1	FF	Deletion	inframe_deletion	EGFR	NM_005228.3:c.2253_2276delATCTCCGAAAGCCAACAAGGAAAT	NP_005219.2:p.Ser752_Ile759del	16.18
2	FFPE	SNV	missense_variant	TP53	NM_000546.5:c.725G>T	NP_000537.3:p.Cys242Phe	14.41
2	FF	SNV	missense_variant	TP53	NM_000546.5:c.725G>T	NP_000537.3:p.Cys242Phe	21.51
2	FFPE	SNV	missense_variant	NRAS	NM_002524.4:c.163A>G	NP_002515.1:p.Ile55Val	13.17
2	FF	SNV	missense_variant	NRAS	NM_002524.4:c.163A>G	NP_002515.1:p.Ile55Val	17.83
2	FFPE	SNV	missense_variant	KRAS	NM_004985.3:c.34G>A	NP_004976.2:p.Gly12Ser	15
2	FF	SNV	missense_variant	KRAS	NM_004985.3:c.34G>A	NP_004976.2:p.Gly12Ser	18.46
4	FFPE	Deletion	inframe_deletion	EGFR	NM_005228.3:c.2236_2250delGAATTAAGAGAAGCA	NP_005219.2:p.Glu746_Ala750del	27.05
4	FF	Deletion	inframe_deletion	EGFR	NM_005228.3:c.2236_2250delGAATTAAGAGAAGCA	NP_005219.2:p.Glu746_Ala750del	37.08
6	FF	SNV	stop_gained	TP53	NM_000546.5:c.726C>A	NP_000537.3:p.Cys242Ter	1.57a
6	FFPE	SNV	missense_variant	TP53	NM_000546.5:c.817C>T	NP_000537.3:p.Arg273Cys	11.83
6	FFPE	Deletion	inframe_deletion	EGFR	NM_005228.3:c.2235_2249delGGAATTAAGAGAAGC	NP_005219.2:p.Glu746_Ala750del	16.23
6	FF	Deletion	inframe_deletion	EGFR	NM_005228.3:c.2235_2249delGGAATTAAGAGAAGC	NP_005219.2:p.Glu746_Ala750del	22.58
7	FFPE	SNV	missense_variant	DDR2	NM_006182.2:c.1390G>A	NP_006173.2:p.Glu464Lys	5.9
7	FF	SNV	missense_variant	DDR2	NM_006182.2:c.1390G>A	NP_006173.2:p.Glu464Lys	8.37
9	FFPE	SNV	missense_variant	TP53	NM_000546.5:c.481G>A	NP_000537.3:p.Ala161Thr	41.07
9	FF	SNV	missense_variant	TP53	NM_000546.5:c.481G>A	NP_000537.3:p.Ala161Thr	21.82
10	FFPE	SNV	splice_acceptor_variant	TP53	NM_000546.5:c.673-2A>G	Not available	64.79
10	FF	SNV	splice_acceptor_variant	TP53	NM_000546.5:c.673-2A>G	Not available	71.18
11	FFPE	SNV	missense_variant	TP53	NM_000546.5:c.392A>T	NP_000537.3:p.Asn131Ile	31.92
11	FF	SNV	missense_variant	TP53	NM_000546.5:c.392A>T	NP_000537.3:p.Asn131Ile	3.3
11	FFPE	SNV	missense_variant	TP53	NM_000546.5:c.707A>G	NP_000537.3:p.Tyr236Cys	31.78
11	FF	SNV	missense_variant	TP53	NM_000546.5:c.707A>G	NP_000537.3:p.Tyr236Cys	5.3
11	FFPE	SNV	missense_variant	PIK3CA	NM_006218.2:c.1192C>A	NP_006209.2:p.Arg398Ser	25.16
11	FF	SNV	missense_variant	PIK3CA	NM_006218.2:c.1192C>A	NP_006209.2:p.Arg398Ser	3.64
12	FF	Deletion	frameshift_variant	PTEN	NM_000314.4:c.956delC	NP_000305.3:p.Thr319IlefsTer2	66.38
12	FF	SNV	missense_variant	TP53	NM_000546.5:c.577C>G	NP_000537.3:p.His193Asp	69.78
12	FFPE	SNV	missense_variant	TP53	NM_000546.5:c.659A>G	NP_000537.3:p.Tyr220Cys	44.86
12	FFPE	Deletion	inframe_deletion	EGFR	NM_005228.3:c.2236_2250delGAATTAAGAGAAGCA	NP_005219.2:p.Glu746_Ala750del	41.96
12	FF	Deletion	inframe_deletion	EGFR	NM_005228.3:c.2236_2250delGAATTAAGAGAAGCA	NP_005219.2:p.Glu746_Ala750del	51.03
12	FFPE	SNV	missense_variant	PIK3CA	NM_006218.2:c.3140A>T	NP_006209.2:p.His1047Leu	26.31
13	FFPE	Deletion	frameshift_variant	PTEN	NM_000314.4:c.955_958delACTT	NP_000305.3:p.Thr319Ter	5.86
13	FFPE	Deletion	inframe_deletion	EGFR	NM_005228.3:c.2236_2250delGAATTAAGAGAAGCA	NP_005219.2:p.Glu746_Ala750del	39.99
13	FF	Deletion	inframe_deletion	EGFR	NM_005228.3:c.2236_2250delGAATTAAGAGAAGCA	NP_005219.2:p.Glu746_Ala750del	10.38
14	FFPE	SNV	missense_variant	KRAS	NM_004985.3:c.34G>T	NP_004976.2:p.Gly12Cys	45.67
14	FF	SNV	missense_variant	KRAS	NM_004985.3:c.34G>T	NP_004976.2:p.Gly12Cys	52.18
16	FFPE	SNV	missense_variant	EGFR	NM_005228.3:c.2573T>G	NP_005219.2:p.Leu858Arg	40.63
16	FF	SNV	missense_variant	EGFR	NM_005228.3:c.2573T>G	NP_005219.2:p.Leu858Arg	69.15
17	FFPE	SNV	missense_variant	TP53	NM_000546.5:c.841G>T	NP_000537.3:p.Asp281Tyr	31.33
17	FFPE	SNV	missense_variant	EGFR	NM_005228.3:c.2573T>G	NP_005219.2:p.Leu858Arg	65.17
17	FF	SNV	missense_variant	EGFR	NM_005228.3:c.2573T>G	NP_005219.2:p.Leu858Arg	23.47
20	FFPE	SNV	stop_gained	TP53	NM_000546.5:c.586C>T	NP_000537.3:p.Arg196Ter	67.99
22	FFPE	Deletion	inframe_deletion	EGFR	NM_005228.3:c.2235_2249delGGAATTAAGAGAAGC	NP_005219.2:p.Glu746_Ala750del	39.76
23	FFPE	Deletion	inframe_deletion	EGFR	NM_005228.3:c.2235_2249delGGAATTAAGAGAAGC	NP_005219.2:p.Glu746_Ala750del	13.38
24	FFPE	SNV	missense_variant	TP53	NM_000546.5:c.404G>T	NP_000537.3:p.Cys135Phe	33.18
24	FFPE	SNV	missense_variant	EGFR	NM_005228.3:c.2573T>G	NP_005219.2:p.Leu858Arg	29.83
24	FFPE	SNV	missense_variant	PIK3CA	NM_006218.2:c.1633G>A	NP_006209.2:p.Glu545Lys	4.23
25	FFPE	Deletion	frameshift_variant	PTEN	NM_000314.4:c.883_884delCT	NP_000305.3:p.Leu295MetfsTer2	2.05
25	FFPE	Insertion	frameshift_variant	TP53	NM_000546.5:c.532dupC	NP_000537.3:p.His178ProfsTer3	55.17
25	FFPE	Deletion	inframe_deletion	EGFR	NM_005228.3:c.2235_2249delGGAATTAAGAGAAGC	NP_005219.2:p.Glu746_Ala750del	44.46
26	FFPE	SNV	missense_variant	EGFR	NM_005228.3:c.2573T>G	NP_005219.2:p.Leu858Arg	18.65
27	FFPE	SNV	missense_variant	TP53	NM_000546.5:c.853G>A	NP_000537.3:p.Glu285Lys	45.43
28	FFPE	SNV	missense_variant	TP53	NM_000546.5:c.578A>G	NP_000537.3:p.His193Arg	34.53
28	FFPE	Deletion	inframe_deletion	EGFR	NM_005228.3:c.2253_2276delATCTCCGAAAGCCAACAAGGAAAT	NP_005219.2:p.Ser752_Ile759del	33.34
29	FFPE	Deletion	protein_altering_variant	EGFR	NM_005228.3:c.2238_2248delATTAAGAGAAGinsGC	NP_005219.2:p.Leu747_Ala750delinsPro	13.48
30	FFPE	SNV	missense_variant	BRAF	NM_004333.4:c.1790T>G	NP_004324.2:p.Leu597Arg	14.53
30	FFPE	SNV	missense_variant	PIK3CA	NM_006218.2:c.3133G>A	NP_006209.2:p.Asp1045Asn	4.52
32	FFPE	Deletion	inframe_deletion	TP53	NM_000546.5:c.724_750delTGCATGGGCGGCATGAACCGGAGGCCC	NP_000537.3:p.Cys242_Pro250del	18.87
32	FFPE	SNV	missense_variant	TP53	NM_000546.5:c.755T>G	NP_000537.3:p.Leu252Arg	18.68
32	FFPE	Deletion	inframe_deletion	EGFR	NM_005228.3:c.2240_2257delTAAGAGAAGCAACATCTC	NP_005219.2:p.Leu747_Pro753delinsSer	40.73
33	FFPE	SNV	missense_variant	EGFR	NM_005228.3:c.2573T>G	NP_005219.2:p.Leu858Arg	11.77
34	FFPE	SNV	missense_variant	EGFR	NM_005228.3:c.2573T>G	NP_005219.2:p.Leu858Arg	11
35	FFPE	Deletion	inframe_deletion	EGFR	NM_005228.3:c.2236_2250delGAATTAAGAGAAGCA	NP_005219.2:p.Glu746_Ala750del	19.69
36	FFPE	Deletion	inframe_deletion	EGFR	NM_005228.3:c.2235_2249delGGAATTAAGAGAAGC	NP_005219.2:p.Glu746_Ala750del	14.05
37	FFPE	Deletion	inframe_deletion	EGFR	NM_005228.3:c.2239_2256delTTAAGAGAAGCAACATCT	NP_005219.2:p.Leu747_Ser752del	20.88
39	FFPE	SNV	missense_variant	KRAS	NM_004985.3:c.34G>T	NP_004976.2:p.Gly12Cys	10.35
41	FFPE	SNV	missense_variant	TP53	NM_000546.5:c.634T>G	NP_000537.3:p.Phe212Val	26.86
41	FFPE	SNV	missense_variant	KRAS	NM_004985.3:c.35G>C	NP_004976.2:p.Gly12Ala	26.45
41	FFPE	SNV	missense_variant	PIK3CA	NM_006218.2:c.323G>A	NP_006209.2:p.Arg108His	27.2
42	FFPE	Insertion	frameshift_variant	STK11	NM_000455.4:c.824dupC	NP_000446.1:p.Asp277ArgfsTer8	34.5
42	FFPE	SNV	missense_variant	KRAS	NM_004985.3:c.37G>T	NP_004976.2:p.Gly13Cys	26.6
43	FFPE	SNV	missense_variant	EGFR	NM_005228.3:c.2573T>G	NP_005219.2:p.Leu858Arg	1.50a
45	FFPE	SNV	missense_variant	TP53	NM_000546.5:c.524G>T	NP_000537.3:p.Arg175Leu	23.4
45	FFPE	SNV	missense_variant	EGFR	NM_005228.3:c.2573T>G	NP_005219.2:p.Leu858Arg	22.1
46	FFPE	SNV	missense_variant	TP53	NM_000546.5:c.818G>A	NP_000537.3:p.Arg273His	38.6
46	FFPE	Deletion	inframe_deletion	EGFR	NM_005228.3:c.2235_2249delGGAATTAAGAGAAGC	NP_005219.2:p.Glu746_Ala750del	44.5
47	FFPE	SNV	missense_variant	TP53	NM_000546.5:c.578A>C	NP_000537.3:p.His193Pro	40.7
47	FFPE	SNV	missense_variant	EGFR	NM_005228.3:c.2573T>G	NP_005219.2:p.Leu858Arg	14.1
48	FFPE	Deletion	inframe_deletion	EGFR	NM_005228.3:c.2235_2249delGGAATTAAGAGAAGC	NP_005219.2:p.Glu746_Ala750del	13
49	FFPE	SNV	missense_variant	TP53	NM_000546.5:c.396G>C	NP_000537.3:p.Lys132Asn	1.00a
50	FFPE	SNV	missense_variant	EGFR	NM_005228.3:c.2573T>G	NP_005219.2:p.Leu858Arg	10.1
52	FFPE	SNV	missense_variant	EGFR	NM_005228.3:c.2573T>G	NP_005219.2:p.Leu858Arg	22.4
53	FFPE	SNV	missense_variant	EGFR	NM_005228.3:c.2573T>G	NP_005219.2:p.Leu858Arg	13.4
54	FFPE	SNV	missense_variant	MET	NM_001127500.1:c.3379G>T	NP_001120972.1:p.Val1127Leu	14.3
54	FFPE	SNV	missense_variant	KRAS	NM_004985.3:c.35G>T	NP_004976.2:p.Gly12Val	21.5
55	FFPE	SNV	missense_variant	TP53	NM_000546.5:c.613T>C	NP_000537.3:p.Tyr205His	13.5
55	FFPE	SNV	missense_variant	EGFR	NM_005228.3:c.2573T>G	NP_005219.2:p.Leu858Arg	24
56	FFPE	SNV	missense_variant	TP53	NM_000546.5:c.730G>A	NP_000537.3:p.Gly244Ser	29.3
a This mutation was manually confirmed to be true, though the VAF cutoff for FFPE was 2%.
